# Supplementary material for: Comparison of genomic prediction accuracies in dairy cattle lactation traits using five classes of functional variants versus generic SNP
Source: Genet Sel Evol. 2025 Apr 11;57:20. doi: 10.1186/s12711-025-00966-2 (PMC11987224; doi:10.1186/s12711-025-00966-2)
Supplement: Supplementary file 1 — Additional file 1: Table S1. Comparison of Genomic Prediction Accuracies in Dairy Cattle Lactation Traits Using Five Classes of Functional Variants Versus Generic SNP. This table compares genomic prediction accuracies across different functional SNP types, including GWAS, eeQTL, seQTL, ieQTL, aseQTL, coding variants, histone-related variants (ChIP-seq, ATAC-seq, asbQTL), and combinations of SNP types (eeQTL + GWAS, eeQTL + GWAS + asbQTL, eeQTL + GWAS + asbQTL + aseQTL, AllSNP) versus generic SNP (randomly sampled SNPs from the current SNP chip, equivalent to functional variant types). [file 12711_2025_966_MOESM1_ESM.xlsx]

## Sheet: Analysis Results
SNPtype	Trait	Category	Genomic prediction accuracy
GWAS	Fat_percent	Current_GS	0.457 ± 0.012
GWAS	Fat_percent	Functional_GS	0.721 ± 0.004
GWAS	Fat_yield	Current_GS	0.260 ± 0.005
GWAS	Fat_yield	Functional_GS	0.296 ± 0.005
GWAS	Milk_volume	Current_GS	0.354 ± 0.018
GWAS	Milk_volume	Functional_GS	0.409 ± 0.016
GWAS	Protein_percent	Current_GS	0.426 ± 0.009
GWAS	Protein_percent	Functional_GS	0.631 ± 0.004
GWAS	Protein_yield	Current_GS	0.323 ± 0.008
GWAS	Protein_yield	Functional_GS	0.333 ± 0.011
RNAseq (eeQTL + aseQTL + ieQTL + seQTL)	Fat_percent	Current_GS	0.728 ± 0.005
RNAseq (eeQTL + aseQTL + ieQTL + seQTL)	Fat_percent	Functional_GS	0.745 ± 0.005
RNAseq (eeQTL + aseQTL + ieQTL + seQTL)	Fat_yield	Current_GS	0.388 ± 0.004
RNAseq (eeQTL + aseQTL + ieQTL + seQTL)	Fat_yield	Functional_GS	0.385 ± 0.005
RNAseq (eeQTL + aseQTL + ieQTL + seQTL)	Milk_volume	Current_GS	0.474 ± 0.014
RNAseq (eeQTL + aseQTL + ieQTL + seQTL)	Milk_volume	Functional_GS	0.474 ± 0.014
RNAseq (eeQTL + aseQTL + ieQTL + seQTL)	Protein_percent	Current_GS	0.669 ± 0.004
RNAseq (eeQTL + aseQTL + ieQTL + seQTL)	Protein_percent	Functional_GS	0.697 ± 0.004
RNAseq (eeQTL + aseQTL + ieQTL + seQTL)	Protein_yield	Current_GS	0.428 ± 0.007
RNAseq (eeQTL + aseQTL + ieQTL + seQTL)	Protein_yield	Functional_GS	0.421 ± 0.007
aseQTL	Fat_percent	Current_GS	0.583 ± 0.010
aseQTL	Fat_percent	Functional_GS	0.665 ± 0.005
aseQTL	Fat_yield	Current_GS	0.334 ± 0.006
aseQTL	Fat_yield	Functional_GS	0.347 ± 0.006
aseQTL	Milk_volume	Current_GS	0.422 ± 0.015
aseQTL	Milk_volume	Functional_GS	0.436 ± 0.015
aseQTL	Protein_percent	Current_GS	0.570 ± 0.006
aseQTL	Protein_percent	Functional_GS	0.623 ± 0.004
aseQTL	Protein_yield	Current_GS	0.389 ± 0.007
aseQTL	Protein_yield	Functional_GS	0.393 ± 0.008
eeQTL	Fat_percent	Current_GS	0.634 ± 0.008
eeQTL	Fat_percent	Functional_GS	0.715 ± 0.004
eeQTL	Fat_yield	Current_GS	0.345 ± 0.006
eeQTL	Fat_yield	Functional_GS	0.360 ± 0.005
eeQTL	Milk_volume	Current_GS	0.425 ± 0.016
eeQTL	Milk_volume	Functional_GS	0.452 ± 0.014
eeQTL	Protein_percent	Current_GS	0.609 ± 0.004
eeQTL	Protein_percent	Functional_GS	0.653 ± 0.004
eeQTL	Protein_yield	Current_GS	0.397 ± 0.009
eeQTL	Protein_yield	Functional_GS	0.400 ± 0.007
ieQTL	Fat_percent	Current_GS	0.437 ± 0.018
ieQTL	Fat_percent	Functional_GS	0.491 ± 0.019
ieQTL	Fat_yield	Current_GS	0.244 ± 0.008
ieQTL	Fat_yield	Functional_GS	0.248 ± 0.007
ieQTL	Milk_volume	Current_GS	0.339 ± 0.018
ieQTL	Milk_volume	Functional_GS	0.348 ± 0.019
ieQTL	Protein_percent	Current_GS	0.407 ± 0.008
ieQTL	Protein_percent	Functional_GS	0.453 ± 0.007
ieQTL	Protein_yield	Current_GS	0.312 ± 0.009
ieQTL	Protein_yield	Functional_GS	0.315 ± 0.009
seQTL	Fat_percent	Current_GS	0.397 ± 0.023
seQTL	Fat_percent	Functional_GS	0.406 ± 0.019
seQTL	Fat_yield	Current_GS	0.212 ± 0.007
seQTL	Fat_yield	Functional_GS	0.210 ± 0.009
seQTL	Milk_volume	Current_GS	0.313 ± 0.022
seQTL	Milk_volume	Functional_GS	0.321 ± 0.019
seQTL	Protein_percent	Current_GS	0.360 ± 0.015
seQTL	Protein_percent	Functional_GS	0.427 ± 0.005
seQTL	Protein_yield	Current_GS	0.289 ± 0.010
seQTL	Protein_yield	Functional_GS	0.291 ± 0.006
ATAC	Fat_percent	Current_GS	0.681 ± 0.005
ATAC	Fat_percent	Functional_GS	0.698 ± 0.004
ATAC	Fat_yield	Current_GS	0.384 ± 0.003
ATAC	Fat_yield	Functional_GS	0.378 ± 0.004
ATAC	Milk_volume	Current_GS	0.467 ± 0.014
ATAC	Milk_volume	Functional_GS	0.462 ± 0.014
ATAC	Protein_percent	Current_GS	0.647 ± 0.004
ATAC	Protein_percent	Functional_GS	0.667 ± 0.003
ATAC	Protein_yield	Current_GS	0.423 ± 0.007
ATAC	Protein_yield	Functional_GS	0.419 ± 0.006
asbQTL	Fat_percent	Current_GS	0.608 ± 0.009
asbQTL	Fat_percent	Functional_GS	0.696 ± 0.006
asbQTL	Fat_yield	Current_GS	0.348 ± 0.005
asbQTL	Fat_yield	Functional_GS	0.364 ± 0.005
asbQTL	Milk_volume	Current_GS	0.434 ± 0.016
asbQTL	Milk_volume	Functional_GS	0.452 ± 0.016
asbQTL	Protein_percent	Current_GS	0.604 ± 0.004
asbQTL	Protein_percent	Functional_GS	0.627 ± 0.003
asbQTL	Protein_yield	Current_GS	0.400 ± 0.008
asbQTL	Protein_yield	Functional_GS	0.405 ± 0.009
chipseqQTL	Fat_percent	Current_GS	0.553 ± 0.012
chipseqQTL	Fat_percent	Functional_GS	0.607 ± 0.007
chipseqQTL	Protein_percent	Current_GS	0.554 ± 0.005
chipseqQTL	Protein_percent	Functional_GS	0.590 ± 0.004
coding	Fat_percent	Current_GS	0.453 ± 0.019
coding	Fat_percent	Functional_GS	0.464 ± 0.012
coding	Fat_yield	Current_GS	0.274 ± 0.007
coding	Fat_yield	Functional_GS	0.265 ± 0.006
coding	Milk_volume	Current_GS	0.351 ± 0.018
coding	Milk_volume	Functional_GS	0.356 ± 0.019
coding	Protein_percent	Current_GS	0.428 ± 0.009
coding	Protein_percent	Functional_GS	0.444 ± 0.007
coding	Protein_yield	Current_GS	0.337 ± 0.009
coding	Protein_yield	Functional_GS	0.332 ± 0.009
AllSNP (All SNP types)	Fat_percent	Current_GS	0.756 ± 0.004
AllSNP (All SNP types)	Fat_percent	Functional_GS	0.769 ± 0.004
AllSNP (All SNP types)	Fat_yield	Current_GS	0.410 ± 0.004
AllSNP (All SNP types)	Fat_yield	Functional_GS	0.411 ± 0.004
AllSNP (All SNP types)	Milk_volume	Current_GS	0.496 ± 0.012
AllSNP (All SNP types)	Milk_volume	Functional_GS	0.499 ± 0.013
AllSNP (All SNP types)	Protein_percent	Current_GS	0.719 ± 0.003
AllSNP (All SNP types)	Protein_percent	Functional_GS	0.741 ± 0.004
AllSNP (All SNP types)	Protein_yield	Current_GS	0.447 ± 0.005
AllSNP (All SNP types)	Protein_yield	Functional_GS	0.445 ± 0.006
PBLUP (pedigree-BLUP)	Fat_yield	Current_GS	0.280 ± 0.010
PBLUP (pedigree-BLUP)	Milk_volume	Current_GS	0.305 ± 0.015
PBLUP (pedigree-BLUP)	Protein_yield	Current_GS	0.293 ± 0.004
eeQTLGWAS (eeQTL + GWAS)	Fat_percent	Current_GS	0.594 ± 0.011
eeQTLGWAS (eeQTL + GWAS)	Fat_percent	Functional_GS	0.749 ± 0.004
eeQTLGWAS (eeQTL + GWAS)	Fat_yield	Current_GS	0.353 ± 0.006
eeQTLGWAS (eeQTL + GWAS)	Fat_yield	Functional_GS	0.373 ± 0.004
eeQTLGWAS (eeQTL + GWAS)	Milk_volume	Current_GS	0.431 ± 0.014
eeQTLGWAS (eeQTL + GWAS)	Milk_volume	Functional_GS	0.465 ± 0.014
eeQTLGWAS (eeQTL + GWAS)	Protein_percent	Current_GS	0.603 ± 0.005
eeQTLGWAS (eeQTL + GWAS)	Protein_percent	Functional_GS	0.698 ± 0.005
eeQTLGWAS (eeQTL + GWAS)	Protein_yield	Current_GS	0.403 ± 0.008
eeQTLGWAS (eeQTL + GWAS)	Protein_yield	Functional_GS	0.408 ± 0.007
eeQTLGWASasb (eeQTL + GWAS + asbQTL)	Fat_percent	Current_GS	0.686 ± 0.005
eeQTLGWASasb (eeQTL + GWAS + asbQTL)	Fat_percent	Functional_GS	0.759 ± 0.004
eeQTLGWASasb (eeQTL + GWAS + asbQTL)	Fat_yield	Current_GS	0.384 ± 0.005
eeQTLGWASasb (eeQTL + GWAS + asbQTL)	Fat_yield	Functional_GS	0.394 ± 0.003
eeQTLGWASasb (eeQTL + GWAS + asbQTL)	Milk_volume	Current_GS	0.468 ± 0.013
eeQTLGWASasb (eeQTL + GWAS + asbQTL)	Milk_volume	Functional_GS	0.484 ± 0.014
eeQTLGWASasb (eeQTL + GWAS + asbQTL)	Protein_percent	Current_GS	0.664 ± 0.003
eeQTLGWASasb (eeQTL + GWAS + asbQTL)	Protein_percent	Functional_GS	0.720 ± 0.004
eeQTLGWASasb (eeQTL + GWAS + asbQTL)	Protein_yield	Current_GS	0.429 ± 0.008
eeQTLGWASasb (eeQTL + GWAS + asbQTL)	Protein_yield	Functional_GS	0.428 ± 0.007
eeQTLGWASasbase (eeQTL + GWAS + asbQTL + aseQTL)	Fat_percent	Current_GS	0.742 ± 0.005
eeQTLGWASasbase (eeQTL + GWAS + asbQTL + aseQTL)	Fat_percent	Functional_GS	0.762 ± 0.004
eeQTLGWASasbase (eeQTL + GWAS + asbQTL + aseQTL)	Fat_yield	Current_GS	0.398 ± 0.004
eeQTLGWASasbase (eeQTL + GWAS + asbQTL + aseQTL)	Fat_yield	Functional_GS	0.400 ± 0.004
eeQTLGWASasbase (eeQTL + GWAS + asbQTL + aseQTL)	Milk_volume	Current_GS	0.483 ± 0.012
eeQTLGWASasbase (eeQTL + GWAS + asbQTL + aseQTL)	Milk_volume	Functional_GS	0.489 ± 0.014
eeQTLGWASasbase (eeQTL + GWAS + asbQTL + aseQTL)	Protein_percent	Current_GS	0.691 ± 0.004
eeQTLGWASasbase (eeQTL + GWAS + asbQTL + aseQTL)	Protein_percent	Functional_GS	0.728 ± 0.004
eeQTLGWASasbase (eeQTL + GWAS + asbQTL + aseQTL)	Protein_yield	Current_GS	0.437 ± 0.006
eeQTLGWASasbase (eeQTL + GWAS + asbQTL + aseQTL)	Protein_yield	Functional_GS	0.434 ± 0.007
